# Supplementary material for: Is Osteopontin a Good Marker for Bone Metastasis in Canine Mammary Gland Tumor and Prostate Cancer?
Source: Animals (Basel). 2023 Oct 14;13(20):3211. doi: 10.3390/ani13203211 (PMC10603680; doi:10.3390/ani13203211)
Supplement: Supplementary file 1 [file animals-13-03211-s001.zip › Supplementary Table S1.xlsx]

## Sheet: Sheet1
Supplementary Table S1. Contigency data from the patients affected by mamamry gland tumors.
Data analyzed	Weight	Age	Histological Subtype*	Tumor grade	Disease free-interval	Overall survival	OPN expression	Metastasis	Total
Row 1	3.3	11	3	3	12	60	0	1	90.3		*1: Histological subtypes: Tubulopapillary carcinoma, Mixed carcinoma, Tubular carcinoma and Complex carcinoma. 2: Solid carcinoma and Carcinosarcoma. 3: Anaplastic carcinoma and Invasive micro-papillary carcinoma. Invasive micropapillary carcinoma
Row 2	4	12	3	2	0	111	0	1	131
Row 3	10.5	2	3	2	210	480	0	1	706.5
Row 4	8	3	3	3	30	90	0	1	135
Row 5	10	2	3	2	30	270	0	1	316
Row 6	6.5	2	1	2	0	900	0	1	910.5
Row 7	35.4	2	1	1	1	960	0	1	1000
Row 8	6.1	2	1	1	517	600	0	1	1127
Row 9	5.8	2	3	2	335	450	0	1	796.8
Row 10	3.6	8	3	3	609	675	0	1	1300
Row 11	20	1	2	3	1096	1080	0	1	2200
Row 12	8.1	2	1	1	183	1590	0	1	1785
Row 13	14	1	1	2	517	900	0	1	1434
Row 14	2.5	1	1	3	548	540	0	1	1094
Row 15	10.5	2	1	1	0	300	0	1	314.5
Row 16	5.4	1	1	1	91	90	0	1	189.4
Row 17	7	1	1	1	1279	1410	0	1	2699
Row 18	15.5	2	1	2	91	1080	0	1	1191
Row 19	34	11	3	3	0	720	2	0	770
Row 20	19	3	3	2	11	120	2	0	158
Row 21	16.4	2	1	2	213	810	2	0	1044
Row 22	6	12	3	2	90	90	3	0	204
Row 23	30.5	6	2	3	150	90	3	0	281.5
Row 24	4	8	3	3	0	85	3	0	103
Row 25	4	2	1	1	1340	1350	3	0	2700
Row 26	25.4	9	3	3	0	90	4	0	131.4
Row 27	6	9	3	2	32	87	4	0	141
Row 28	45	12	3	3	0	1	3	0	64
Total	366.5	131	58	59	7385	15029	29	18	23017
Fraction of column total	Weight	Age	Histological Subtype	Tumor grade	Disease free-interval	Overall survival	OPN expression	Metastasis
Row 1	0.009004	0.08397	0.05172	0.05085	0.001625	0.003992	0	0.05556
Row 2	0.01091	0.0916	0.05172	0.0339	0	0.007386	0	0.05556
Row 3	0.02865	0.01527	0.05172	0.0339	0.02844	0.03194	0	0.05556
Row 4	0.02183	0.0229	0.05172	0.05085	0.004062	0.005988	0	0.05556
Row 5	0.02729	0.01527	0.05172	0.0339	0.004062	0.01797	0	0.05556
Row 6	0.01774	0.01527	0.01724	0.0339	0	0.05988	0	0.05556
Row 7	0.09659	0.01527	0.01724	0.01695	0.0001354	0.06388	0	0.05556
Row 8	0.01664	0.01527	0.01724	0.01695	0.07001	0.03992	0	0.05556
Row 9	0.01583	0.01527	0.05172	0.0339	0.04536	0.02994	0	0.05556
Row 10	0.009823	0.06107	0.05172	0.05085	0.08246	0.04491	0	0.05556
Row 11	0.05457	0.007634	0.03448	0.05085	0.1484	0.07186	0	0.05556
Row 12	0.0221	0.01527	0.01724	0.01695	0.02478	0.1058	0	0.05556
Row 13	0.0382	0.007634	0.01724	0.0339	0.07001	0.05988	0	0.05556
Row 14	0.006821	0.007634	0.01724	0.05085	0.0742	0.03593	0	0.05556
Row 15	0.02865	0.01527	0.01724	0.01695	0	0.01996	0	0.05556
Row 16	0.01473	0.007634	0.01724	0.01695	0.01232	0.005988	0	0.05556
Row 17	0.0191	0.007634	0.01724	0.01695	0.1732	0.09382	0	0.05556
Row 18	0.04229	0.01527	0.01724	0.0339	0.01232	0.07186	0	0.05556
Row 19	0.09277	0.08397	0.05172	0.05085	0	0.04791	0.06897	0
Row 20	0.05184	0.0229	0.05172	0.0339	0.00149	0.007985	0.06897	0
Row 21	0.04475	0.01527	0.01724	0.0339	0.02884	0.0539	0.06897	0
Row 22	0.01637	0.0916	0.05172	0.0339	0.01219	0.005988	0.1034	0
Row 23	0.08322	0.0458	0.03448	0.05085	0.02031	0.005988	0.1034	0
Row 24	0.01091	0.06107	0.05172	0.05085	0	0.005656	0.1034	0
Row 25	0.01091	0.01527	0.01724	0.01695	0.1814	0.08983	0.1034	0
Row 26	0.0693	0.0687	0.05172	0.05085	0	0.005988	0.1379	0
Row 27	0.01637	0.0687	0.05172	0.0339	0.004333	0.005789	0.1379	0
Row 28	0.1228	0.0916	0.05172	0.05085	0	6.654e-05	0.1034	0
Fraction of row total	Weight	Age	Histological Subtype	Tumor grade	Disease free-interval	Overall survival	OPN expression	Metastasis
Row 1	0.03654	0.1218	0.03322	0.03215	0.1329	0.6645	0	0.01107
Row 2	0.03053	0.0916	0.0229	0.01504	0	0.8473	0	0.007634
Row 3	0.01486	0.002831	0.004246	0.002823	0.2972	0.6794	0	0.001415
Row 4	0.05926	0.02222	0.02222	0.02174	0.2222	0.6667	0	0.007407
Row 5	0.03165	0.006329	0.009494	0.006289	0.09494	0.8544	0	0.003165
Row 6	0.007139	0.002197	0.001098	0.002192	0	0.9885	0	0.001098
Row 7	0.03539	0.001999	0.0009996	0.0009986	0.0009996	0.9596	0	0.0009996
Row 8	0.005412	0.001774	0.0008872	0.0008864	0.4587	0.5323	0	0.0008872
Row 9	0.007279	0.00251	0.003765	0.002504	0.4204	0.5648	0	0.001255
Row 10	0.00277	0.006156	0.002308	0.002303	0.4686	0.5194	0	0.0007695
Row 11	0.009091	0.0004545	0.0009091	0.001362	0.4982	0.4909	0	0.0004545
Row 12	0.004538	0.00112	0.0005602	0.0005599	0.1025	0.8907	0	0.0005602
Row 13	0.009763	0.0006974	0.0006974	0.001393	0.3605	0.6276	0	0.0006974
Row 14	0.002286	0.0009145	0.0009145	0.002736	0.5011	0.4938	0	0.0009145
Row 15	0.03339	0.006359	0.00318	0.00317	0	0.9539	0	0.00318
Row 16	0.02851	0.00528	0.00528	0.005252	0.4805	0.4752	0	0.00528
Row 17	0.002594	0.0003705	0.0003705	0.0003704	0.4739	0.5224	0	0.0003705
Row 18	0.01302	0.00168	0.00084	0.001677	0.07644	0.9072	0	0.00084
Row 19	0.04416	0.01429	0.003896	0.003881	0	0.9351	0.002597	0
Row 20	0.1203	0.01899	0.01899	0.0125	0.06962	0.7595	0.01266	0
Row 21	0.0157	0.001915	0.0009575	0.001911	0.2039	0.7756	0.001915	0
Row 22	0.02941	0.05882	0.01471	0.009709	0.4412	0.4412	0.01471	0
Row 23	0.1083	0.02131	0.007105	0.01054	0.5329	0.3197	0.01066	0
Row 24	0.03883	0.07767	0.02913	0.0283	0	0.8252	0.02913	0
Row 25	0.001481	0.0007407	0.0003704	0.0003702	0.4963	0.5	0.001111	0
Row 26	0.1933	0.06849	0.02283	0.02232	0	0.6849	0.03044	0
Row 27	0.04255	0.06383	0.02128	0.01399	0.227	0.617	0.02837	0
Row 28	0.7031	0.1875	0.04688	0.04478	0	0.01563	0.04688	0
Fraction of grand total	Weight	Age	Histological Subtype	Tumor grade	Disease free-interval	Overall survival	OPN expression	Metastasis
Row 1	0.0001434	0.0004779	0.0001303	0.00013	0.0005214	0.002607	0	4.345e-05
Row 2	0.0001738	0.0005214	0.0001303	8.667e-05	0	0.004823	0	4.345e-05
Row 3	0.0004562	8.689e-05	0.0001303	8.667e-05	0.009124	0.02085	0	4.345e-05
Row 4	0.0003476	0.0001303	0.0001303	0.00013	0.001303	0.00391	0	4.345e-05
Row 5	0.0004345	8.689e-05	0.0001303	8.667e-05	0.001303	0.01173	0	4.345e-05
Row 6	0.0002824	8.689e-05	4.345e-05	8.667e-05	0	0.0391	0	4.345e-05
Row 7	0.001538	8.689e-05	4.345e-05	4.334e-05	4.345e-05	0.04171	0	4.345e-05
Row 8	0.000265	8.689e-05	4.345e-05	4.334e-05	0.02246	0.02607	0	4.345e-05
Row 9	0.000252	8.689e-05	0.0001303	8.667e-05	0.01455	0.01955	0	4.345e-05
Row 10	0.0001564	0.0003476	0.0001303	0.00013	0.02646	0.02933	0	4.345e-05
Row 11	0.0008689	4.345e-05	8.689e-05	0.00013	0.04762	0.04692	0	4.345e-05
Row 12	0.0003519	8.689e-05	4.345e-05	4.334e-05	0.007951	0.06908	0	4.345e-05
Row 13	0.0006083	4.345e-05	4.345e-05	8.667e-05	0.02246	0.0391	0	4.345e-05
Row 14	0.0001086	4.345e-05	4.345e-05	0.00013	0.02381	0.02346	0	4.345e-05
Row 15	0.0004562	8.689e-05	4.345e-05	4.334e-05	0	0.01303	0	4.345e-05
Row 16	0.0002346	4.345e-05	4.345e-05	4.334e-05	0.003954	0.00391	0	4.345e-05
Row 17	0.0003041	4.345e-05	4.345e-05	4.334e-05	0.05557	0.06126	0	4.345e-05
Row 18	0.0006734	8.689e-05	4.345e-05	8.667e-05	0.003954	0.04692	0	4.345e-05
Row 19	0.001477	0.0004779	0.0001303	0.00013	0	0.03128	8.689e-05	0
Row 20	0.0008255	0.0001303	0.0001303	8.667e-05	0.0004779	0.005214	8.689e-05	0
Row 21	0.0007125	8.689e-05	4.345e-05	8.667e-05	0.009254	0.03519	8.689e-05	0
Row 22	0.0002607	0.0005214	0.0001303	8.667e-05	0.00391	0.00391	0.0001303	0
Row 23	0.001325	0.0002607	8.689e-05	0.00013	0.006517	0.00391	0.0001303	0
Row 24	0.0001738	0.0003476	0.0001303	0.00013	0	0.003693	0.0001303	0
Row 25	0.0001738	8.689e-05	4.345e-05	4.334e-05	0.05822	0.05865	0.0001303	0
Row 26	0.001104	0.000391	0.0001303	0.00013	0	0.00391	0.0001738	0
Row 27	0.0002607	0.000391	0.0001303	8.667e-05	0.00139	0.00378	0.0001738	0
Row 28	0.001955	0.0005214	0.0001303	0.00013	0	4.345e-05	0.0001303	0
